# Supplementary material for: Gene Expression Profiling in a Mouse Model Identifies Fetal Liver- and Placenta-Derived Potential Biomarkers for Down Syndrome Screening
Source: PLoS One. 2011 Apr 14;6(4):e18866. doi: 10.1371/journal.pone.0018866 (PMC3077415; doi:10.1371/journal.pone.0018866)
Supplement: Dataset S2 — QPCR validation (Microsoft Excel document). (XLS) [file pone.0018866.s002.xls]

## Sheet: QPCR validation
Gene symbol	Ratio fetal liver array	Ratio fetal liver QPCR	Fetal liver QPCR p-value	Ratio placenta array	Ratio placenta QPCR	Placenta QPCR p-value	Taqman assay	Chromosome
Induced in Ts1Cje mice (at DS locus)
Dyrk1a	1.29	1.462	0.00524452	1.282	1.337	0.0179428	Mm00432934_m1	16
Sod1	1.796	2.41	0.000171429	1.881	2.005	0.00010231	Mm01700393_g1	16
Induced in Ts1Cje mice (outside DS locus)
S100a8	1.769	2.129	0.00309088	NS	NT	NT	Mm00496696_g1	3
S100a9	1.922	2.069	0.000197401	NS	NT	NT	Mm00656925_m1	3
Suppressed in Ts1Cje mice
Pf4	-1.259	-1.437	0.00148683	NS	NT	NT	Mm00451315_g1	5
Ppbp	-1.336	-1.241	0.000159373	NS	NT	NT	Mm00470163_m1	5
NS = not significant
NT = not tested

## Sheet: graphs
Tissue	Gene symbol	Ratio array	Ratio QPCR			Ratio array as DDCt	Ratio QPCR as DDCt			pairwise more/ less pronounced
fetal liver	Dyrk1a	1.29	1.462			-0.367371	-0.547943			1.13333		max	1.34187
fetal liver	Sod1	1.796	2.41			-0.844787	-1.26903			1.34187		median	1.10494
fetal liver	S100a8	1.769	2.129			-0.822934	-1.09018			1.2035		min	1.0429
fetal liver	S100a9	1.922	2.069			-0.942608	-1.04893			1.07648
fetal liver	Pf4	-1.259	-1.437			0.332278	0.52306			1.14138
fetal liver	Ppbp	-1.336	-1.241			0.41792	0.311503			1.07655
placenta	Dyrk1a	1.282	1.337			-0.358396	-0.418999			1.0429
placenta	Sod1	1.881	2.005			-0.9115	-1.0036			1.06592
